# Supplementary material for: Mechanistic insights into excited-state palladium catalysis for C–S bond formations and dehydrogenative sulfonylation of amines
Source: Nat Commun. 2023 Oct 19;14:6622. doi: 10.1038/s41467-023-42392-2 (PMC10587301; doi:10.1038/s41467-023-42392-2)
Supplement: Supplementary file 3 — Source Data [file 41467_2023_42392_MOESM3_ESM.xlsx]

## Sheet: Sheet1
	Cartesian coordinates (Å) of the optimized structures of all intermediates and transition states at U/R-PBE0/SDD(Pd)/Def2-SVP(non metals) level of theory. EeS represents the absolute electronic energy in Hartree at U/R-M06(SMD)/SDD(Pd)/Def2-TZVP(non metals) level of theory in 1,4-dioxane (ε = 2.21) solvent.
	PhSO2Cl
	15
	EeS: -1240.37016666
	S 0.177454 0.312864 -0.126716
	O 0.773698 1.014335 -1.242905
	O -1.250384 0.300591 0.107193
	Cl 1.053645 1.109173 1.607657
	C 0.804533 -1.341326 -0.060973
	C 0.063083 -2.311587 0.609983
	C 2.016007 -1.623213 -0.688850
	C 0.562334 -3.610553 0.653431
	H -0.887177 -2.046118 1.077198
	C 2.499353 -2.927783 -0.634685
	H 2.556222 -0.832479 -1.212949
	C 1.775934 -3.915334 0.035430
	H -0.002077 -4.389994 1.169988
	H 3.444964 -3.174938 -1.122186
	H 2.161516 -4.936911 0.073775
	Amine
	24
	EeS: -443.458979221
	C 1.294896 -0.922943 0.025718
	C 1.711801 0.495050 -0.353856
	C 0.581120 1.348383 0.212607
	C -0.655972 0.492233 -0.042619
	H 1.665608 -1.672005 -0.695431
	H 1.693182 -1.209757 1.020546
	H -1.444524 0.667005 0.709842
	H -1.103105 0.711648 -1.033845
	H 0.720828 1.489048 1.296970
	H 0.510239 2.345528 -0.245233
	H 2.704269 0.765054 0.034791
	H 1.745970 0.593342 -1.451270
	N -0.151535 -0.862902 0.027087
	C -0.957223 -1.970615 0.087840
	C -2.360815 -1.861161 -0.029246
	C -0.412951 -3.261555 0.269512
	C -3.169655 -2.990686 0.035208
	H -2.821204 -0.884080 -0.181769
	C -1.238577 -4.379193 0.328123
	H 0.665186 -3.389287 0.375448
	C -2.623298 -4.261248 0.213241
	H -4.252322 -2.870916 -0.060892
	H -0.784890 -5.363752 0.471513
	H -3.264891 -5.143382 0.261524
	C
	14
	EeS: -780.130588750
	S 0.177933 0.323550 -0.051344
	O 0.795880 1.025467 -1.195396
	O -1.285215 0.268949 0.147289
	C 0.787429 -1.365104 -0.057883
	C 0.049317 -2.346956 0.599820
	C 2.011957 -1.633521 -0.666235
	C 0.553647 -3.645042 0.631787
	H -0.908635 -2.092244 1.057670
	C 2.500976 -2.937139 -0.624365
	H 2.553443 -0.833899 -1.175703
	C 1.775358 -3.937652 0.023933
	H -0.013846 -4.433443 1.131580
	H 3.453298 -3.173147 -1.104784
	H 2.165840 -4.957634 0.054449
	Amine cation
	24
	EeS: -443.245145238
	C 1.300591 -0.920640 0.031308
	C 1.708926 0.494011 -0.355914
	C 0.581069 1.345454 0.214959
	C -0.655852 0.497867 -0.048684
	H 1.663948 -1.695900 -0.657867
	H 1.639333 -1.181881 1.050135
	H -1.468674 0.655220 0.674211
	H -1.061548 0.666928 -1.062508
	H 0.713622 1.493459 1.298291
	H 0.503136 2.337941 -0.247843
	H 2.699397 0.756292 0.038377
	H 1.752280 0.587861 -1.452452
	N -0.167104 -0.884388 0.028142
	C -0.958664 -1.972700 0.087799
	C -2.379233 -1.843204 -0.008700
	C -0.391253 -3.275119 0.248598
	C -3.178334 -2.964451 0.050875
	H -2.834775 -0.862315 -0.144120
	C -1.211855 -4.380571 0.311129
	H 0.688098 -3.398378 0.336987
	C -2.606639 -4.238288 0.212027
	H -4.262224 -2.860386 -0.030357
	H -0.773530 -5.372163 0.440999
	H -3.248576 -5.120838 0.260416
	E
	23
	EeS: -442.807900287
	C 1.248038 -0.881705 -0.050321
	C 1.739197 0.505885 -0.290712
	C 0.564370 1.353942 0.206058
	C -0.655204 0.482781 -0.086108
	H -1.474315 0.640018 0.632682
	H -1.060770 0.672060 -1.098848
	H 0.652525 1.509681 1.292614
	H 0.498812 2.341978 -0.270856
	H 2.681978 0.732547 0.232951
	H 1.928115 0.694578 -1.368476
	N -0.135239 -0.873788 0.006533
	C -0.950267 -1.983606 0.103961
	C -2.345218 -1.878319 -0.077382
	C -0.409345 -3.256689 0.385713
	C -3.156559 -3.004077 0.015421
	H -2.798199 -0.913254 -0.308157
	C -1.235872 -4.370236 0.470673
	H 0.660880 -3.362947 0.566167
	C -2.615147 -4.260724 0.286349
	H -4.233964 -2.893885 -0.133757
	H -0.791336 -5.343438 0.695729
	H -3.257814 -5.140676 0.356008
	H 1.761403 -1.787024 -0.375524
	(PPh3)4Pd
	137
	EeS: -4272.02842066
	Pd 0.000995 -0.000362 0.030315
	P -1.415354 1.850858 0.794440
	P -0.896056 -2.150063 0.798205
	P 2.311519 0.298597 0.793134
	P 0.002019 -0.002856 -2.396310
	C 1.580490 -0.438433 -3.262235
	C 2.065512 0.242159 -4.388013
	C 2.323610 -1.512483 -2.754785
	C 3.266390 -0.143401 -4.985099
	H 1.503150 1.082052 -4.802101
	C 3.515577 -1.906006 -3.359330
	H 1.969910 -2.037277 -1.864893
	C 3.993132 -1.218428 -4.474921
	H 3.633858 0.401405 -5.858830
	H 4.079904 -2.741808 -2.938774
	H 4.934897 -1.516067 -4.943063
	C -0.409272 1.583562 -3.259191
	C -1.232871 1.666069 -4.390873
	C 0.144100 2.762805 -2.743272
	C -1.495931 2.900648 -4.985724
	H -1.675052 0.760028 -4.811283
	C -0.107243 3.993663 -3.345733
	H 0.767343 2.715822 -1.847763
	C -0.932860 4.066294 -4.467495
	H -2.144968 2.948993 -5.864173
	H 0.330359 4.899251 -2.918781
	H -1.143113 5.032002 -4.934263
	C -1.166648 -1.150939 -3.260073
	C -0.825720 -1.908240 -4.389702
	C -2.465719 -1.258059 -2.746103
	C -1.763923 -2.752773 -4.984582
	H 0.180878 -1.840887 -4.808526
	C -3.406416 -2.090642 -3.348555
	H -2.737208 -0.692241 -1.852367
	C -3.055949 -2.844687 -4.468360
	H -1.480823 -3.341208 -5.861428
	H -4.410357 -2.161928 -2.923235
	H -3.787551 -3.509203 -4.935105
	C -3.165669 1.918463 0.179745
	C -3.374410 1.902338 -1.207287
	C -4.283480 1.989246 1.021633
	C -4.660768 1.956994 -1.738014
	H -2.517476 1.860569 -1.883162
	C -5.573707 2.031623 0.488870
	H -4.151355 2.014401 2.105190
	C -5.767992 2.016434 -0.890885
	H -4.794574 1.949357 -2.822707
	H -6.432314 2.086011 1.163574
	H -6.778400 2.054303 -1.305840
	C -0.903616 3.595823 0.425001
	C 0.447600 3.927349 0.581987
	C -1.797008 4.603446 0.037603
	C 0.898711 5.227973 0.366826
	H 1.163541 3.152758 0.861647
	C -1.346217 5.904643 -0.186781
	H -2.856854 4.375546 -0.090806
	C 0.001002 6.222638 -0.021795
	H 1.960304 5.454253 0.493004
	H -2.058462 6.675737 -0.492020
	H 0.351324 7.243022 -0.197825
	C -1.722273 2.006758 2.619617
	C -1.919872 0.830532 3.353980
	C -1.776834 3.233690 3.295675
	C -2.184191 0.872487 4.721473
	H -1.845234 -0.135431 2.852243
	C -2.027548 3.276727 4.667797
	H -1.623065 4.166466 2.749201
	C -2.236853 2.098580 5.384083
	H -2.331293 -0.062414 5.267681
	H -2.063218 4.242719 5.178467
	H -2.434644 2.136201 6.458480
	C -0.081467 -3.701918 0.186674
	C 0.037684 -3.876797 -1.199995
	C 0.413367 -4.705111 1.030453
	C 0.631505 -5.020140 -1.728673
	H -0.352857 -3.113783 -1.876812
	C 1.019861 -5.845671 0.499805
	H 0.324607 -4.601601 2.113767
	C 1.130876 -6.008553 -0.879645
	H 0.705542 -5.134048 -2.813135
	H 1.399943 -6.616253 1.175910
	H 1.601751 -6.904130 -1.292887
	C -2.663624 -2.578353 0.429635
	C -3.625811 -1.573320 0.586104
	C -3.090391 -3.855702 0.042628
	C -4.977846 -1.832070 0.370613
	H -3.312746 -0.566256 0.866313
	C -4.442766 -4.115045 -0.182096
	H -2.363689 -4.660180 -0.085292
	C -5.391142 -3.106623 -0.017881
	H -5.704034 -1.025282 0.496425
	H -4.754983 -5.117335 -0.487024
	H -6.450052 -3.312740 -0.194291
	C -0.876312 -2.489373 2.623763
	C -1.916972 -3.135784 3.305223
	C 0.248180 -2.082690 3.353277
	C -1.827735 -3.370073 4.678083
	H -2.806924 -3.461101 2.762615
	C 0.345098 -2.328591 4.721369
	H 1.052397 -1.546662 2.846895
	C -0.696150 -2.972489 5.389553
	H -2.650817 -3.872656 5.193013
	H 1.233724 -1.996760 5.263833
	H -0.628934 -3.159072 6.464507
	C 3.245900 1.782267 0.183828
	C 3.339031 1.975127 -1.202529
	C 3.863540 2.713122 1.029597
	C 4.029690 3.063951 -1.728635
	H 2.876694 1.255346 -1.881537
	C 4.545781 3.811251 0.501435
	H 3.817117 2.582995 2.112685
	C 4.632491 3.991087 -0.877626
	H 4.092186 3.186888 -2.812836
	H 5.020284 4.526002 1.179201
	H 5.170749 4.848728 -1.289055
	C 2.598184 0.481479 2.618910
	C 3.689185 -0.083531 3.294036
	C 1.675506 1.235884 3.354642
	C 3.850457 0.108854 4.666779
	H 4.421951 -0.679659 2.746278
	C 1.842792 1.440883 4.722745
	H 0.800570 1.652370 2.853091
	C 2.932253 0.874889 5.384450
	H 4.705737 -0.342273 5.176862
	H 1.104667 2.032036 5.270240
	H 3.062654 1.024988 6.459316
	C 3.566731 -1.016241 0.420174
	C 3.176783 -2.352584 0.569256
	C 4.887483 -0.745599 0.038080
	C 4.077493 -3.393333 0.352456
	H 2.146771 -2.585894 0.843597
	C 5.788865 -1.786259 -0.188251
	H 5.221218 0.286535 -0.084448
	C 5.389223 -3.112454 -0.030478
	H 3.741245 -4.426077 0.472829
	H 6.813924 -1.554366 -0.489135
	H 6.097799 -3.925704 -0.207806
	(PPh3)3Pd
	103
	EeS: -3236.00409933
	Pd -0.017509 0.014968 -0.085096
	P 2.053439 -1.055627 -0.177167
	P -1.987327 -1.214606 0.117266
	P -0.086302 2.348929 -0.143501
	C -2.806843 -1.092064 1.766813
	C -3.474102 -2.160198 2.381090
	C -2.750333 0.142197 2.430652
	C -4.074022 -1.994417 3.629727
	H -3.522971 -3.131034 1.882202
	C -3.360528 0.308942 3.672023
	H -2.222297 0.976748 1.961620
	C -4.021376 -0.760548 4.276663
	H -4.587682 -2.837796 4.098611
	H -3.312224 1.280434 4.170324
	H -4.492703 -0.633339 5.254642
	C -1.978734 -3.043230 -0.147611
	C -2.870303 -3.712033 -0.994684
	C -1.003490 -3.790907 0.528446
	C -2.791250 -5.096898 -1.155225
	H -3.636099 -3.149880 -1.534030
	C -0.936984 -5.173102 0.383135
	H -0.279222 -3.278545 1.167822
	C -1.830482 -5.831085 -0.463689
	H -3.492548 -5.603472 -1.823611
	H -0.169330 -5.736925 0.918501
	H -1.771587 -6.915240 -0.588980
	C -3.323946 -0.681106 -1.037078
	C -4.675895 -0.609936 -0.680409
	C -2.944757 -0.301258 -2.333009
	C -5.627553 -0.170863 -1.602179
	H -4.987783 -0.892431 0.328113
	C -3.896796 0.124244 -3.256848
	H -1.884946 -0.320796 -2.606228
	C -5.242143 0.193491 -2.891624
	H -6.679010 -0.114268 -1.308359
	H -3.584218 0.417826 -4.262082
	H -5.989112 0.538011 -3.611268
	C -1.588157 3.254050 0.440011
	C -2.822090 2.897003 -0.126703
	C -1.567306 4.226396 1.447345
	C -4.000077 3.509607 0.290413
	H -2.860038 2.121268 -0.896460
	C -2.752546 4.827963 1.876357
	H -0.618823 4.519142 1.903263
	C -3.969831 4.475645 1.298121
	H -4.949078 3.217927 -0.166346
	H -2.718785 5.582200 2.666993
	H -4.895845 4.948910 1.634330
	C 0.149926 3.062649 -1.826957
	C 0.996409 2.375730 -2.708913
	C -0.464881 4.244759 -2.260601
	C 1.236076 2.868671 -3.990042
	H 1.467558 1.445532 -2.378901
	C -0.232235 4.730629 -3.547289
	H -1.135067 4.787924 -1.589783
	C 0.619966 4.046336 -4.413267
	H 1.904075 2.323783 -4.661817
	H -0.721180 5.652134 -3.873981
	H 0.800639 4.429393 -5.420935
	C 1.239990 3.175694 0.839104
	C 1.897205 4.342733 0.430726
	C 1.619448 2.572434 2.046878
	C 2.911580 4.893237 1.215298
	H 1.621575 4.820851 -0.512447
	C 2.623164 3.129775 2.836455
	H 1.134491 1.641008 2.354971
	C 3.274803 4.291103 2.419554
	H 3.422016 5.800255 0.880842
	H 2.908877 2.642815 3.772140
	H 4.071616 4.722925 3.030450
	C 2.777324 -1.292287 1.502653
	C 1.891724 -1.407212 2.583862
	C 4.155389 -1.352440 1.749285
	C 2.370765 -1.597305 3.879010
	H 0.815450 -1.328018 2.397779
	C 4.634131 -1.535474 3.046451
	H 4.860947 -1.246563 0.921231
	C 3.744336 -1.661646 4.112917
	H 1.666213 -1.685379 4.709963
	H 5.711823 -1.578082 3.224449
	H 4.122346 -1.803676 5.128596
	C 2.064744 -2.762124 -0.880858
	C 1.222573 -3.008324 -1.973642
	C 2.854754 -3.807861 -0.388469
	C 1.188834 -4.262120 -2.579124
	H 0.573483 -2.204997 -2.335654
	C 2.807510 -5.069094 -0.983360
	H 3.510402 -3.639837 0.469350
	C 1.980617 -5.297439 -2.082498
	H 0.524664 -4.437130 -3.428938
	H 3.425017 -5.878448 -0.584826
	H 1.945436 -6.286260 -2.546778
	C 3.466124 -0.287418 -1.089203
	C 4.131649 -0.911492 -2.151491
	C 3.844467 1.016197 -0.729992
	C 5.151291 -0.247654 -2.837126
	H 3.854935 -1.925589 -2.448258
	C 4.871599 1.669660 -1.404394
	H 3.323195 1.526611 0.084283
	C 5.526983 1.040839 -2.464852
	H 5.657713 -0.748769 -3.666285
	H 5.152375 2.682555 -1.105119
	H 6.327035 1.557373 -3.001174
	(PPh3)2Pd
	69
	EeS: -2199.97318678
	Pd 0.000006 -0.006432 -0.014137
	P -2.287339 -0.002518 -0.006784
	C -3.069868 1.522739 0.663784
	C -4.241118 1.518025 1.430903
	C -2.444121 2.745622 0.383025
	C -4.781231 2.716407 1.898892
	H -4.731997 0.571589 1.671144
	C -2.991456 3.941522 0.841498
	H -1.510886 2.746925 -0.188967
	C -4.161306 3.929051 1.601964
	H -5.692934 2.700077 2.501593
	H -2.494441 4.887932 0.614118
	H -4.585611 4.866267 1.970966
	C -3.075908 -1.339484 0.982734
	C -4.248659 -1.999383 0.596170
	C -2.453013 -1.704884 2.184560
	C -4.792952 -2.998970 1.403364
	H -4.737514 -1.736518 -0.345292
	C -3.004573 -2.694743 2.994335
	H -1.518722 -1.211960 2.471204
	C -4.175883 -3.345128 2.604316
	H -5.705835 -3.511160 1.088679
	H -2.509780 -2.968652 3.929518
	H -4.603570 -4.129337 3.234127
	C -3.085060 -0.185173 -1.655590
	C -4.252049 0.491693 -2.029995
	C -2.475273 -1.051303 -2.574252
	C -4.803659 0.296579 -3.296746
	H -4.730649 1.181750 -1.330605
	C -3.034214 -1.253472 -3.833800
	H -1.545347 -1.555925 -2.293831
	C -4.199770 -0.578321 -4.198231
	H -5.711885 0.834728 -3.580014
	H -2.549702 -1.932783 -4.539633
	H -4.633147 -0.728392 -5.190310
	P 2.287271 -0.003293 -0.008116
	C 3.069364 1.552884 0.587552
	C 4.233998 2.096071 0.031937
	C 2.449251 2.218023 1.654844
	C 4.773100 3.277481 0.542568
	H 4.720670 1.597587 -0.810106
	C 2.995917 3.390503 2.170691
	H 1.520968 1.811387 2.068350
	C 4.159183 3.923693 1.614144
	H 5.679563 3.695274 0.097042
	H 2.503500 3.897777 3.004125
	H 4.582905 4.849516 2.011475
	C 3.075487 -1.289687 1.046539
	C 4.236983 -1.069790 1.796689
	C 2.464364 -2.550833 1.090824
	C 4.781651 -2.096597 2.568709
	H 4.716663 -0.087892 1.784051
	C 3.016435 -3.577640 1.852811
	H 1.538841 -2.714043 0.529785
	C 4.176320 -3.351866 2.595008
	H 5.685580 -1.911639 3.154732
	H 2.530869 -4.556442 1.877125
	H 4.604171 -4.154074 3.201609
	C 3.085874 -0.267254 -1.645384
	C 4.262976 -1.004692 -1.821530
	C 2.467076 0.306152 -2.765227
	C 4.815435 -1.156023 -3.093799
	H 4.748801 -1.470561 -0.960509
	C 3.026703 0.163513 -4.032684
	H 1.529743 0.855514 -2.632406
	C 4.202167 -0.569554 -4.199673
	H 5.731598 -1.738634 -3.220007
	H 2.534986 0.617014 -4.896954
	H 4.636145 -0.690825 -5.195425
	PPh3
	34
	EeS: -1035.98932573
	P 2.273093 -0.000798 -0.002752
	C 3.082116 1.552831 0.569186
	C 4.196538 2.137112 -0.045943
	C 2.511315 2.193383 1.679397
	C 4.732308 3.328006 0.445247
	H 4.648942 1.657748 -0.917608
	C 3.054927 3.374998 2.177421
	H 1.627559 1.758793 2.156422
	C 4.166967 3.947098 1.558815
	H 5.600849 3.773517 -0.046757
	H 2.600983 3.858266 3.046334
	H 4.588882 4.879662 1.941852
	C 3.085011 -1.269764 1.058432
	C 4.205076 -1.027193 1.863655
	C 2.511466 -2.550186 1.068519
	C 4.743446 -2.044717 2.651775
	H 4.659645 -0.033477 1.875859
	C 3.057489 -3.569142 1.845399
	H 1.623487 -2.747278 0.460183
	C 4.174937 -3.317404 2.641927
	H 5.616327 -1.839876 3.277093
	H 2.601146 -4.562279 1.837990
	H 4.598672 -4.112843 3.260099
	C 3.086939 -0.282510 -1.631769
	C 4.202261 -1.107117 -1.826031
	C 2.518374 0.356324 -2.744134
	C 4.740899 -1.279622 -3.101401
	H 4.652987 -1.620356 -0.972995
	C 3.064896 0.194426 -4.014924
	H 1.633957 0.986509 -2.609508
	C 4.177598 -0.627394 -4.196933
	H 5.609958 -1.928447 -3.238011
	H 2.612574 0.703312 -4.869949
	H 4.601578 -0.763997 -5.194923
	AT
	103
	EeS: -3235.92454322
	Pd -0.251760 0.176335 -0.333551
	P 1.770586 -0.962592 -0.229598
	P -2.020247 -1.314885 0.129201
	P 0.315244 2.441687 -0.353943
	C -2.705644 -1.094184 1.821988
	C -3.169222 -2.156025 2.613299
	C -2.754041 0.210345 2.341389
	C -3.654020 -1.915860 3.900080
	H -3.152465 -3.176650 2.224590
	C -3.259834 0.446928 3.614949
	H -2.386662 1.048344 1.740275
	C -3.703436 -0.618246 4.404975
	H -4.003607 -2.754212 4.508463
	H -3.299734 1.470751 3.994954
	H -4.087038 -0.434203 5.411586
	C -1.896164 -3.138894 -0.044338
	C -2.726113 -3.871130 -0.901028
	C -0.922839 -3.818975 0.702666
	C -2.584107 -5.255112 -1.008975
	H -3.491572 -3.359375 -1.488164
	C -0.789378 -5.200451 0.599955
	H -0.259618 -3.262249 1.369504
	C -1.618726 -5.922608 -0.258801
	H -3.238190 -5.813246 -1.683730
	H -0.024172 -5.713743 1.186836
	H -1.509424 -7.006676 -0.343863
	C -3.471834 -0.899350 -0.940935
	C -4.787845 -0.909634 -0.463100
	C -3.233934 -0.548116 -2.275868
	C -5.845601 -0.574548 -1.308785
	H -4.987630 -1.173624 0.578211
	C -4.292819 -0.230157 -3.124218
	H -2.200039 -0.504009 -2.637636
	C -5.601587 -0.237378 -2.639715
	H -6.868175 -0.576134 -0.922599
	H -4.093100 0.037215 -4.165133
	H -6.432346 0.025614 -3.299648
	C -1.313679 3.130303 0.138277
	C -2.401758 2.884776 -0.721682
	C -1.538155 3.824918 1.335416
	C -3.687063 3.290633 -0.366495
	H -2.235109 2.358216 -1.665934
	C -2.825195 4.233852 1.681901
	H -0.701458 4.043382 2.002571
	C -3.904822 3.959766 0.837242
	H -4.522920 3.078253 -1.037784
	H -2.986186 4.770087 2.620741
	H -4.912992 4.277351 1.114645
	C 0.705375 3.263025 -1.939865
	C 1.430724 2.567321 -2.917043
	C 0.258083 4.565967 -2.215545
	C 1.729790 3.171507 -4.134410
	H 1.753485 1.541966 -2.717491
	C 0.540496 5.158455 -3.447464
	H -0.318197 5.115488 -1.466473
	C 1.278087 4.467443 -4.406232
	H 2.311325 2.623120 -4.879476
	H 0.179021 6.168728 -3.656997
	H 1.497525 4.934164 -5.369910
	C 1.471213 3.197825 0.862484
	C 2.300136 4.290023 0.567829
	C 1.576863 2.588528 2.123545
	C 3.197006 4.770345 1.520508
	H 2.247546 4.763326 -0.415195
	C 2.464317 3.079512 3.078074
	H 0.966954 1.706347 2.344134
	C 3.279973 4.172121 2.779481
	H 3.835743 5.623659 1.277495
	H 2.531885 2.591994 4.053967
	H 3.988128 4.549127 3.521475
	C 2.458508 -1.209855 1.470990
	C 1.565119 -1.262834 2.548070
	C 3.834198 -1.311625 1.725391
	C 2.029624 -1.442041 3.849772
	H 0.493427 -1.134846 2.355692
	C 4.299210 -1.474274 3.030296
	H 4.547399 -1.256416 0.898892
	C 3.399970 -1.543995 4.093912
	H 1.317196 -1.489808 4.677467
	H 5.374071 -1.545152 3.216591
	H 3.768203 -1.668598 5.115460
	C 1.753133 -2.658342 -0.941770
	C 0.881655 -2.925365 -2.005062
	C 2.617313 -3.669339 -0.500223
	C 0.881188 -4.172466 -2.625662
	H 0.196553 -2.137422 -2.334976
	C 2.616449 -4.916619 -1.123434
	H 3.293268 -3.485354 0.337602
	C 1.752989 -5.169867 -2.188578
	H 0.188972 -4.368369 -3.448060
	H 3.297597 -5.696397 -0.772736
	H 1.754777 -6.148715 -2.674870
	C 3.156162 -0.158949 -1.118059
	C 3.596332 -0.618969 -2.368541
	C 3.717218 1.019185 -0.592593
	C 4.560977 0.088087 -3.082729
	H 3.178179 -1.536510 -2.788819
	C 4.674551 1.727996 -1.317346
	H 3.410460 1.383379 0.390042
	C 5.096384 1.271006 -2.564272
	H 4.895580 -0.287004 -4.053262
	H 5.089191 2.648285 -0.898287
	H 5.845452 1.829973 -3.130408
	BT
	118
	EeS: -4476.36831176
	Pd -0.056977 -0.080650 -0.582078
	P -0.034900 2.251137 -0.105500
	P 2.220930 -0.828979 -0.097699
	P -2.349208 -0.743712 -0.156707
	C 2.014998 -2.576180 0.423787
	C 2.729119 -3.626956 -0.160437
	C 1.057812 -2.866062 1.409235
	C 2.498482 -4.942017 0.244579
	H 3.446137 -3.432162 -0.959190
	C 0.853690 -4.175038 1.833397
	H 0.452294 -2.059773 1.833796
	C 1.575146 -5.217399 1.249541
	H 3.038921 -5.752677 -0.248685
	H 0.101156 -4.384293 2.597147
	H 1.397131 -6.248936 1.563299
	C 3.133987 -0.059781 1.308153
	C 3.673546 1.223276 1.120778
	C 3.274413 -0.671141 2.560207
	C 4.330256 1.876423 2.159503
	H 3.587305 1.714988 0.149023
	C 3.927821 -0.010004 3.602174
	H 2.882723 -1.677090 2.724176
	C 4.455516 1.264581 3.407433
	H 4.743663 2.873796 1.990821
	H 4.033046 -0.505896 4.570676
	H 4.969157 1.778756 4.223576
	C 3.540680 -0.898289 -1.380982
	C 4.897251 -0.963834 -1.029333
	C 3.186962 -0.911955 -2.736100
	C 5.879402 -1.030769 -2.015015
	H 5.190967 -0.960967 0.022808
	C 4.174581 -0.980571 -3.719025
	H 2.129067 -0.893317 -3.016704
	C 5.520705 -1.035828 -3.362998
	H 6.932301 -1.081729 -1.726340
	H 3.881785 -0.995602 -4.772152
	H 6.292904 -1.088333 -4.134899
	C -2.486998 -2.503646 0.363521
	C -1.939319 -3.483404 -0.478142
	C -3.117515 -2.897811 1.551518
	C -2.039209 -4.832107 -0.147645
	H -1.424058 -3.191344 -1.396958
	C -3.206093 -4.250780 1.882904
	H -3.553173 -2.150890 2.218684
	C -2.673516 -5.219524 1.033070
	H -1.595758 -5.565786 -0.824536
	H -3.705213 -4.546173 2.809704
	H -2.749921 -6.278428 1.294102
	C -3.494753 -0.648931 -1.586384
	C -3.315241 0.374829 -2.523617
	C -4.548090 -1.556629 -1.756424
	C -4.188852 0.502665 -3.601300
	H -2.478655 1.068119 -2.414538
	C -5.416513 -1.430309 -2.839678
	H -4.685077 -2.372858 -1.042782
	C -5.240316 -0.398786 -3.761591
	H -4.036024 1.306397 -4.325469
	H -6.232847 -2.146142 -2.965371
	H -5.919897 -0.303234 -4.612447
	C -3.256869 0.136805 1.178307
	C -4.604447 0.505437 1.081070
	C -2.544927 0.472827 2.337788
	C -5.221319 1.199836 2.121896
	H -5.172631 0.257815 0.181737
	C -3.162518 1.162003 3.379394
	H -1.487707 0.205654 2.414265
	C -4.503671 1.530958 3.271158
	H -6.272698 1.485166 2.031930
	H -2.586736 1.425627 4.269910
	H -4.988868 2.080157 4.081938
	C 0.006855 2.913871 1.608810
	C 0.582384 2.118812 2.607639
	C -0.482057 4.183144 1.950355
	C 0.673590 2.581805 3.919320
	H 0.966040 1.128190 2.351767
	C -0.398105 4.641456 3.264079
	H -0.939306 4.816582 1.186539
	C 0.180002 3.842791 4.250887
	H 1.134099 1.949828 4.682413
	H -0.787032 5.630967 3.517353
	H 0.245344 4.205085 5.280010
	C 1.429437 3.031560 -0.905268
	C 1.939745 2.425259 -2.061665
	C 2.053292 4.182149 -0.406853
	C 3.051094 2.962014 -2.710667
	H 1.470062 1.512994 -2.443365
	C 3.168395 4.712735 -1.053726
	H 1.677741 4.659834 0.500609
	C 3.669511 4.104844 -2.205379
	H 3.443534 2.469174 -3.603216
	H 3.651623 5.607000 -0.651857
	H 4.548167 4.519486 -2.705753
	C -1.429908 3.167846 -0.881263
	C -1.312151 3.714239 -2.167071
	C -2.671962 3.236140 -0.230804
	C -2.408995 4.313342 -2.785382
	H -0.355626 3.676671 -2.692548
	C -3.763016 3.840704 -0.850287
	H -2.791945 2.816678 0.770186
	C -3.637658 4.379228 -2.130474
	H -2.296602 4.736357 -3.786834
	H -4.720609 3.883091 -0.325705
	H -4.495980 4.849799 -2.616122
	Cl -0.199093 -1.408472 -2.724179
	S 0.963006 -4.217326 -3.292799
	C 0.713541 -3.846324 -5.033760
	C 1.826710 -3.695803 -5.856239
	C -0.585433 -3.669559 -5.503715
	C 1.626420 -3.374694 -7.197999
	H 2.825373 -3.845330 -5.441047
	C -0.768885 -3.346695 -6.845767
	H -1.430968 -3.785721 -4.823610
	C 0.333014 -3.199239 -7.690094
	H 2.486439 -3.264969 -7.863286
	H -1.780408 -3.207129 -7.234313
	H 0.181365 -2.944506 -8.741957
	O -0.161767 -5.088464 -2.875477
	O 2.363352 -4.694964 -3.165563
	B
	118
	EeS: -4476.38291350
	Pd 0.072814 0.509872 -0.042054
	P 2.155929 -0.350014 0.604807
	P -2.000823 -0.583981 0.251700
	P -0.095003 2.857121 -0.464578
	C -2.536925 -0.543179 2.014426
	C -3.090354 -1.643842 2.680897
	C -2.355455 0.655672 2.721604
	C -3.454210 -1.546522 4.024543
	H -3.236675 -2.585986 2.147637
	C -2.733124 0.754366 4.059123
	H -1.916180 1.519317 2.214437
	C -3.279851 -0.348829 4.716048
	H -3.880651 -2.415469 4.532403
	H -2.594012 1.700103 4.589087
	H -3.568631 -0.275156 5.767644
	C -2.159483 -2.374831 -0.166858
	C -3.277876 -2.918816 -0.811398
	C -1.099178 -3.222903 0.179172
	C -3.337274 -4.284714 -1.092243
	H -4.110504 -2.272821 -1.098331
	C -1.165759 -4.588869 -0.086696
	H -0.207298 -2.803364 0.651771
	C -2.285854 -5.123700 -0.724757
	H -4.216773 -4.694079 -1.596246
	H -0.328354 -5.230678 0.197047
	H -2.338803 -6.195039 -0.937128
	C -3.458901 0.118648 -0.631494
	C -4.680976 0.397874 -0.008063
	C -3.306558 0.414858 -1.994905
	C -5.726953 0.972953 -0.732077
	H -4.815465 0.173593 1.052775
	C -4.355491 0.978689 -2.717017
	H -2.359975 0.201605 -2.497854
	C -5.566851 1.265984 -2.085586
	H -6.674439 1.191231 -0.232101
	H -4.217551 1.202119 -3.777582
	H -6.386255 1.718465 -2.649876
	C -1.345938 3.755004 0.556810
	C -2.705360 3.475848 0.342120
	C -0.998152 4.640532 1.584669
	C -3.686908 4.073036 1.128322
	H -3.001629 2.784112 -0.449996
	C -1.983915 5.227011 2.380446
	H 0.051022 4.882553 1.766266
	C -3.330112 4.948073 2.155380
	H -4.738069 3.842535 0.938248
	H -1.691647 5.915317 3.177819
	H -4.100419 5.411990 2.776547
	C -0.575204 3.331798 -2.180074
	C -0.128260 2.519030 -3.229636
	C -1.341152 4.465997 -2.484048
	C -0.439580 2.824048 -4.553775
	H 0.452780 1.621477 -3.008847
	C -1.655047 4.770134 -3.808200
	H -1.700052 5.114544 -1.681358
	C -1.207382 3.950690 -4.845028
	H -0.090494 2.160215 -5.348660
	H -2.256837 5.655304 -4.030387
	H -1.461834 4.189284 -5.880937
	C 1.411415 3.891396 -0.187190
	C 1.818237 4.913309 -1.053864
	C 2.195760 3.612031 0.941168
	C 2.981273 5.639198 -0.793990
	H 1.227133 5.142268 -1.943359
	C 3.346377 4.349953 1.209687
	H 1.908387 2.795794 1.609719
	C 3.745112 5.364222 0.338996
	H 3.289832 6.428426 -1.484579
	H 3.941304 4.115719 2.095966
	H 4.655455 5.934840 0.539534
	C 2.517945 0.250509 2.311639
	C 1.441045 0.312616 3.209770
	C 3.781523 0.672269 2.743103
	C 1.627638 0.766763 4.513954
	H 0.443133 0.014149 2.873408
	C 3.963449 1.139165 4.045498
	H 4.629640 0.649182 2.055515
	C 2.890450 1.184179 4.934811
	H 0.775808 0.804059 5.197661
	H 4.954781 1.469863 4.366416
	H 3.037203 1.550431 5.954052
	C 2.422615 -2.171923 0.782260
	C 2.547591 -2.943167 -0.384951
	C 2.435404 -2.825155 2.021027
	C 2.691806 -4.325604 -0.312509
	H 2.531041 -2.454641 -1.362104
	C 2.572298 -4.212809 2.091102
	H 2.344120 -2.247973 2.943879
	C 2.704092 -4.967686 0.927405
	H 2.789537 -4.904506 -1.234692
	H 2.584014 -4.703602 3.067757
	H 2.818602 -6.053152 0.985440
	C 3.661694 0.099496 -0.361908
	C 4.884521 -0.574882 -0.221741
	C 3.573413 1.154466 -1.276148
	C 5.994790 -0.186351 -0.968311
	H 4.966142 -1.417396 0.470057
	C 4.685064 1.544399 -2.022629
	H 2.617557 1.668489 -1.399969
	C 5.897581 0.875902 -1.868679
	H 6.941718 -0.719439 -0.849458
	H 4.596334 2.372087 -2.730330
	H 6.768893 1.176920 -2.456076
	S 0.061547 -1.415484 -4.469660
	O 0.959383 -0.566030 -5.241933
	C 0.669846 -3.080914 -4.477742
	C 1.964759 -3.322032 -4.932183
	C -0.152623 -4.094277 -3.986508
	C 2.443576 -4.630207 -4.904542
	H 2.570848 -2.494591 -5.306234
	C 0.345168 -5.393661 -3.961021
	H -1.158790 -3.864776 -3.628679
	C 1.636952 -5.660489 -4.419354
	H 3.452028 -4.844903 -5.265461
	H -0.281767 -6.202098 -3.578526
	H 2.019119 -6.684069 -4.398710
	Cl 0.307563 -0.897732 -2.384464
	O -1.372400 -1.422354 -4.717131
	Amine-Cl
	25
	EeS: -903.625975734
	C 1.325076 -0.861012 0.190541
	C 1.702033 0.456430 -0.462908
	C 0.649804 1.416819 0.086640
	C -0.617612 0.565756 0.193383
	H 1.668898 -1.739836 -0.370279
	H 1.706738 -0.923783 1.228929
	H -1.184907 0.772803 1.115382
	H -1.286668 0.696856 -0.668443
	H 0.947266 1.776530 1.084887
	H 0.498928 2.300207 -0.549196
	H 2.732743 0.759729 -0.231425
	H 1.593575 0.348414 -1.552004
	N -0.134401 -0.823500 0.210337
	C -0.881976 -1.834878 0.805996
	C -2.276178 -1.700868 0.936134
	C -0.266683 -3.008370 1.275045
	C -3.023936 -2.707935 1.532311
	H -2.778298 -0.818291 0.539607
	C -1.028479 -4.008646 1.869525
	H 0.809550 -3.145531 1.172118
	C -2.408275 -3.866853 2.007060
	H -4.106565 -2.588489 1.618947
	H -0.532234 -4.912920 2.230005
	H -3.001319 -4.656304 2.473618
	Cl -0.467659 -1.352283 -2.222761
	T
	104
	EeS: -3696.22444111
	Pd -0.092232 -0.163379 -0.526992
	P -0.015237 2.183149 -0.105229
	P 2.222662 -0.891987 -0.133486
	P -2.415839 -0.739672 -0.067216
	C 2.250036 -2.686747 0.271006
	C 3.407099 -3.462940 0.124157
	C 1.090391 -3.281354 0.778173
	C 3.403559 -4.806132 0.493309
	H 4.315929 -3.017964 -0.287637
	C 1.090408 -4.623845 1.155886
	H 0.174884 -2.689859 0.861978
	C 2.247094 -5.387714 1.014354
	H 4.310361 -5.403619 0.369509
	H 0.172864 -5.071416 1.544879
	H 2.246485 -6.442514 1.301083
	C 3.078877 -0.164666 1.326691
	C 3.615473 1.131080 1.250497
	C 3.120147 -0.835600 2.556973
	C 4.188608 1.729770 2.369558
	H 3.590593 1.679533 0.306293
	C 3.685677 -0.228310 3.678704
	H 2.713534 -1.846154 2.639326
	C 4.224677 1.053955 3.589361
	H 4.604437 2.736880 2.285701
	H 3.713079 -0.770754 4.627365
	H 4.673456 1.525645 4.467089
	C 3.489817 -0.764606 -1.468137
	C 4.844229 -0.502838 -1.218879
	C 3.070163 -0.981609 -2.789100
	C 5.758016 -0.443230 -2.270975
	H 5.195389 -0.342011 -0.197530
	C 3.989404 -0.925648 -3.835477
	H 2.015731 -1.206722 -2.987457
	C 5.333453 -0.651632 -3.582160
	H 6.810398 -0.236085 -2.060182
	H 3.647328 -1.101335 -4.858691
	H 6.051323 -0.606314 -4.405329
	C -2.685310 -2.470083 0.514020
	C -2.301011 -3.524221 -0.330777
	C -3.248275 -2.769367 1.762154
	C -2.495427 -4.845415 0.064699
	H -1.830874 -3.297434 -1.293236
	C -3.428708 -4.095742 2.156390
	H -3.560088 -1.965479 2.431921
	C -3.058431 -5.137427 1.308102
	H -2.195101 -5.653902 -0.606655
	H -3.872149 -4.311855 3.131823
	H -3.208827 -6.175780 1.614922
	C -3.527664 -0.631884 -1.522149
	C -3.226359 0.293694 -2.527195
	C -4.674251 -1.427827 -1.645806
	C -4.069332 0.437265 -3.627174
	H -2.317242 0.893905 -2.452866
	C -5.512485 -1.286642 -2.750450
	H -4.909473 -2.169389 -0.878179
	C -5.212802 -0.351705 -3.741095
	H -3.820318 1.162740 -4.405175
	H -6.401969 -1.915518 -2.839593
	H -5.868135 -0.245676 -4.609483
	C -3.302643 0.228361 1.223093
	C -4.629060 0.659420 1.094427
	C -2.590989 0.566535 2.382078
	C -5.224975 1.415641 2.103636
	H -5.196364 0.414134 0.194082
	C -3.188208 1.317518 3.392814
	H -1.549923 0.249194 2.483487
	C -4.507758 1.747665 3.253088
	H -6.259459 1.749629 1.988460
	H -2.611816 1.581012 4.282944
	H -4.976310 2.345586 4.038822
	C 0.002833 2.871434 1.599891
	C 0.537745 2.077557 2.622000
	C -0.463224 4.156546 1.912925
	C 0.610168 2.557272 3.928993
	H 0.901123 1.073407 2.388633
	C -0.397876 4.631760 3.221641
	H -0.888205 4.789381 1.130192
	C 0.139111 3.833900 4.232140
	H 1.038139 1.925475 4.710937
	H -0.768949 5.633584 3.452369
	H 0.189905 4.209122 5.257494
	C 1.476329 2.936884 -0.881809
	C 1.997784 2.316241 -2.024938
	C 2.108539 4.082361 -0.381172
	C 3.128770 2.830424 -2.658408
	H 1.522266 1.408351 -2.408858
	C 3.242226 4.591603 -1.012413
	H 1.724334 4.572627 0.515861
	C 3.754923 3.967522 -2.150518
	H 3.530133 2.321989 -3.538269
	H 3.731192 5.482017 -0.608840
	H 4.648746 4.365089 -2.637746
	C -1.374641 3.115482 -0.927550
	C -1.222344 3.620368 -2.226811
	C -2.624185 3.237677 -0.300409
	C -2.292209 4.229967 -2.880661
	H -0.259007 3.542729 -2.735155
	C -3.688623 3.852316 -0.955536
	H -2.770831 2.853766 0.710999
	C -3.528967 4.348334 -2.248787
	H -2.152229 4.619879 -3.892055
	H -4.652561 3.936594 -0.447800
	H -4.366439 4.826627 -2.762469
	Cl -0.260299 -1.742858 -2.444585
	D
	11
	EeS: -231.457347227
	C 0.799717 -1.396704 -0.056742
	C 0.037950 -2.339112 0.596404
	C 2.008775 -1.622744 -0.674896
	C 0.550333 -3.643594 0.630362
	H -0.917270 -2.095437 1.069444
	C 2.500091 -2.934883 -0.627348
	H 2.567254 -0.828835 -1.178284
	C 1.772628 -3.934174 0.021645
	H -0.011559 -4.433643 1.136670
	H 3.456926 -3.172878 -1.100712
	H 2.163940 -4.953778 0.053727
	benzene
	12
	EeS: -232.142128471
	C 0.777498 -1.342083 -0.060383
	C 0.056517 -2.345853 0.586484
	C 1.998235 -1.640056 -0.666044
	C 0.556427 -3.647370 0.628211
	H -0.900115 -2.112310 1.060914
	C 2.498283 -2.941522 -0.624407
	H 2.563036 -0.853457 -1.173030
	C 1.777277 -3.945209 0.022635
	H -0.008232 -4.433976 1.135166
	H 3.454851 -3.175153 -1.098735
	H 2.169004 -4.965123 0.055177
	H 0.385777 -0.322241 -0.092962
	SO2
	3
	EeS: -548.629481853
	S 1.978879 -4.033643 -0.469135
	O 2.609568 -2.723357 -0.469135
	O 2.827536 -5.214504 -0.469135
	[D-E]‡
	35
	EeS: -674.912813877
	C -2.844798 6.440893 0.360581
	C -2.311110 7.243983 -0.822465
	C -3.580191 7.789792 -1.471374
	C -4.559038 6.639505 -1.300861
	H -2.196237 5.585217 0.614303
	H -2.929538 7.065838 1.272065
	H -5.619179 6.942788 -1.281558
	H -4.467058 5.907672 -2.229294
	H -3.940431 8.679976 -0.927688
	H -3.443418 8.075325 -2.524636
	H -1.598968 8.024374 -0.518502
	H -1.793580 6.572011 -1.525679
	N -4.150227 5.997167 -0.090779
	C -4.887322 5.033420 0.556323
	C -6.068315 4.513527 -0.016885
	C -4.486752 4.533310 1.813913
	C -6.809646 3.543379 0.648584
	H -6.395659 4.857308 -0.998958
	C -5.240734 3.560883 2.462576
	H -3.584725 4.916581 2.292757
	C -6.408604 3.055788 1.892400
	H -7.717553 3.157208 0.177532
	H -4.906499 3.195397 3.437318
	H -6.995691 2.292887 2.407676
	C -4.065200 4.526835 -5.889748
	C -3.771009 3.185967 -5.637768
	C -3.720681 2.707883 -4.327324
	C -3.964084 3.572811 -3.253591
	C -4.251419 4.895771 -3.539986
	C -4.311497 5.403058 -4.825680
	H -4.104594 4.894820 -6.919164
	H -3.580434 2.505989 -6.471831
	H -3.492639 1.655112 -4.137014
	H -3.933200 3.205008 -2.223454
	H -4.544970 6.454673 -5.019391
	F
	93
	EeS: -3103.06834539
	Pd -7.183607 10.276579 -7.226029
	P -7.666329 10.055864 -9.704821
	C -8.234366 11.452076 -10.777130
	C -9.546013 11.937797 -10.657245
	C -7.363833 12.098515 -11.666120
	C -9.969648 13.036975 -11.400085
	H -10.253367 11.443368 -9.988788
	C -7.789089 13.202772 -12.404490
	H -6.342790 11.732281 -11.792223
	C -9.091749 13.678252 -12.273576
	H -10.997438 13.392584 -11.292318
	H -7.094196 13.688188 -13.094652
	H -9.424921 14.541587 -12.854847
	C -6.155873 9.525182 -10.608022
	C -6.207472 8.685235 -11.724303
	C -4.917827 10.027928 -10.189451
	C -5.040486 8.361701 -12.416002
	H -7.162914 8.269551 -12.052434
	C -3.755085 9.716731 -10.889925
	H -4.863922 10.648164 -9.290760
	C -3.814094 8.880640 -12.004813
	H -5.092072 7.695925 -13.281164
	H -2.794959 10.113161 -10.550526
	H -2.900492 8.624720 -12.547297
	C -8.918198 8.751531 -10.062171
	C -9.697498 8.759200 -11.228642
	C -9.095538 7.715361 -9.133578
	C -10.638185 7.756059 -11.457584
	H -9.575547 9.557518 -11.964119
	C -10.038274 6.715178 -9.367368
	H -8.469530 7.682502 -8.237480
	C -10.813568 6.733497 -10.525953
	H -11.236996 7.775749 -12.371803
	H -10.161466 5.914527 -8.633772
	H -11.552614 5.948445 -10.705953
	P -8.397913 12.171331 -6.770399
	C -7.787447 13.728094 -7.531930
	C -8.254849 14.990135 -7.131509
	C -6.799989 13.655605 -8.520044
	C -7.761886 16.147072 -7.729471
	H -8.991512 15.072303 -6.328527
	C -6.306881 14.814711 -9.117852
	H -6.412318 12.677558 -8.813285
	C -6.790036 16.061096 -8.727174
	H -8.133439 17.123237 -7.408028
	H -5.539202 14.738802 -9.891292
	H -6.402270 16.970473 -9.192986
	C -10.140490 11.961348 -7.322385
	C -10.641314 10.654373 -7.390971
	C -10.980843 13.031260 -7.654324
	C -11.959720 10.419818 -7.781617
	H -9.983252 9.812222 -7.156070
	C -12.296778 12.795047 -8.046918
	H -10.605226 14.055653 -7.629709
	C -12.788892 11.490412 -8.111564
	H -12.328731 9.393339 -7.842104
	H -12.941546 13.637308 -8.310269
	H -13.819655 11.309117 -8.426172
	C -8.617088 12.690963 -5.017566
	C -7.578937 13.374949 -4.366377
	C -9.756174 12.335983 -4.284918
	C -7.686745 13.707654 -3.018886
	H -6.678902 13.655435 -4.919733
	C -9.859403 12.667066 -2.933599
	H -10.575052 11.801417 -4.771504
	C -8.827969 13.354120 -2.298171
	H -6.871473 14.244498 -2.527668
	H -10.755595 12.383906 -2.376485
	H -8.910678 13.612703 -1.239806
	C -4.967830 8.518823 -4.565654
	C -4.205874 9.667861 -5.220555
	C -5.159236 10.853652 -5.093468
	C -6.540863 10.212112 -5.189848
	H -4.803115 7.565866 -5.092972
	H -4.679273 8.382681 -3.504874
	H -7.313901 10.752004 -4.631170
	H -5.053578 11.331458 -4.101420
	H -4.980528 11.631844 -5.850380
	H -3.229456 9.846939 -4.747584
	H -4.044879 9.429251 -6.281395
	N -6.361729 8.920912 -4.646574
	C -7.390571 8.091099 -4.274776
	C -8.738665 8.479844 -4.436205
	C -7.136954 6.823955 -3.707112
	C -9.773970 7.641182 -4.038553
	H -8.969502 9.445045 -4.887306
	C -8.184760 5.998119 -3.315849
	H -6.110627 6.481209 -3.574942
	C -9.513581 6.392943 -3.473155
	H -10.806888 7.972865 -4.178686
	H -7.953651 5.022375 -2.879732
	H -10.330852 5.737902 -3.163910
	Cl -6.074370 8.199880 -7.619305
	G
	59
	EeS: -2067.04943177
	Pd -6.447182 9.355991 -7.464497
	P -8.052951 10.500158 -8.563487
	C -8.322344 12.258414 -8.120320
	C -9.105444 12.596311 -7.005495
	C -7.638817 13.275594 -8.800524
	C -9.207167 13.922542 -6.588114
	H -9.658260 11.821691 -6.466477
	C -7.742697 14.600108 -8.379701
	H -7.024490 13.030250 -9.670539
	C -8.525574 14.927400 -7.273203
	H -9.826028 14.170342 -5.722233
	H -7.208616 15.382703 -8.924160
	H -8.606912 15.966747 -6.946095
	C -7.669028 10.551959 -10.361308
	C -8.615743 10.943771 -11.317959
	C -6.383701 10.186564 -10.780137
	C -8.277299 10.975850 -12.667799
	H -9.627349 11.219063 -11.011421
	C -6.047242 10.220497 -12.133951
	H -5.646368 9.865297 -10.036610
	C -6.992227 10.615202 -13.077717
	H -9.022977 11.280210 -13.406374
	H -5.042217 9.928907 -12.447744
	H -6.731022 10.637264 -14.138692
	C -9.728397 9.750230 -8.475631
	C -10.906896 10.466862 -8.729517
	C -9.813417 8.384457 -8.172412
	C -12.143309 9.825089 -8.688617
	H -10.863412 11.537367 -8.945889
	C -11.051282 7.744257 -8.138165
	H -8.898559 7.825430 -7.952054
	C -12.217320 8.463170 -8.396444
	H -13.055492 10.394226 -8.884339
	H -11.101835 6.678911 -7.901069
	H -13.188327 7.962821 -8.363943
	C -4.755849 9.797670 -4.383579
	C -4.161019 10.791608 -5.383010
	C -5.368318 11.577931 -5.891907
	C -6.499753 10.574614 -5.784612
	H -4.313504 8.793587 -4.497267
	H -4.634645 10.125652 -3.335906
	H -7.513940 10.987239 -5.732920
	H -5.240349 11.983782 -6.904584
	H -3.393713 11.432334 -4.926765
	H -3.703075 10.230210 -6.210085
	N -6.175593 9.756187 -4.715219
	C -7.066580 8.910428 -4.063962
	C -8.390858 8.759368 -4.516677
	C -6.661102 8.185434 -2.929785
	C -9.279093 7.934865 -3.835800
	H -8.718711 9.262268 -5.427125
	C -7.561619 7.362524 -2.259673
	H -5.636094 8.260843 -2.567273
	C -8.877378 7.232950 -2.699359
	H -10.299723 7.831282 -4.213281
	H -7.221610 6.810726 -1.379690
	H -9.577886 6.582498 -2.171413
	Cl -4.700074 7.821074 -7.167017
	H -5.604107 12.429348 -5.226039
	[G-H]‡
	59
	EeS: -2067.01407747
	Pd -7.342439 8.976903 -7.498111
	P -7.487858 9.015598 -9.826213
	C -6.780637 10.499104 -10.652352
	C -7.177875 11.765478 -10.198180
	C -5.854244 10.415198 -11.697292
	C -6.673054 12.920809 -10.786953
	H -7.892080 11.844239 -9.373091
	C -5.336631 11.575639 -12.276159
	H -5.530082 9.437765 -12.061152
	C -5.746045 12.828412 -11.827059
	H -6.998549 13.900202 -10.427377
	H -4.608026 11.494585 -13.086641
	H -5.341239 13.735121 -12.283342
	C -6.642045 7.612286 -10.640532
	C -7.056593 7.117717 -11.883333
	C -5.539358 7.032979 -10.001950
	C -6.364451 6.068428 -12.485329
	H -7.930355 7.548220 -12.379264
	C -4.845877 5.988520 -10.609538
	H -5.240515 7.388866 -9.012708
	C -5.256799 5.505857 -11.851364
	H -6.697202 5.684033 -13.452687
	H -3.990755 5.538290 -10.099956
	H -4.718862 4.679203 -12.322300
	C -9.205505 8.941126 -10.467471
	C -9.655124 9.740741 -11.525624
	C -10.085533 8.028862 -9.865819
	C -10.970193 9.629260 -11.977664
	H -8.979155 10.456480 -11.999487
	C -11.395154 7.920021 -10.327677
	H -9.732496 7.406662 -9.035468
	C -11.841022 8.719397 -11.380807
	H -11.313555 10.258584 -12.802646
	H -12.073985 7.206032 -9.854750
	H -12.871213 8.634371 -11.735980
	C -4.920546 10.107268 -5.230332
	C -6.000635 11.176054 -5.401618
	C -7.232168 10.366602 -5.768358
	C -6.990459 9.045798 -5.313797
	H -4.342721 9.957873 -6.162190
	H -4.210528 10.362620 -4.431522
	H -7.745494 8.347065 -4.951329
	H -8.225743 10.808113 -5.655492
	H -7.112242 10.521766 -7.382777
	H -6.203713 11.673577 -4.437614
	H -5.715819 11.951589 -6.125165
	N -5.674652 8.899534 -4.910103
	C -5.069445 7.708631 -4.506549
	C -5.742484 6.479752 -4.621155
	C -3.772309 7.719784 -3.963690
	C -5.141223 5.311068 -4.166323
	H -6.709380 6.427064 -5.126912
	C -3.183795 6.538957 -3.518947
	H -3.214890 8.653041 -3.877291
	C -3.863554 5.326294 -3.606818
	H -5.681274 4.367045 -4.274539
	H -2.176015 6.574490 -3.097101
	H -3.397513 4.401977 -3.258604
	Cl -7.971818 6.664611 -7.333155
	H
	59
	EeS: -2067.02674383
	Pd -8.380800 8.872664 -7.247357
	P -7.919554 8.805372 -9.497640
	C -6.518808 9.832078 -10.096709
	C -6.414456 11.156423 -9.650115
	C -5.572771 9.342988 -11.004400
	C -5.391759 11.979206 -10.113391
	H -7.138446 11.539822 -8.925904
	C -4.539966 10.165832 -11.456300
	H -5.637761 8.311660 -11.358289
	C -4.449092 11.484044 -11.015866
	H -5.324155 13.011098 -9.760065
	H -3.802154 9.769321 -12.158150
	H -3.639751 12.126747 -11.371094
	C -7.495390 7.116194 -10.056350
	C -7.925669 6.604663 -11.285095
	C -6.696024 6.325897 -9.220554
	C -7.550358 5.319671 -11.676547
	H -8.563248 7.208268 -11.935587
	C -6.316000 5.047541 -9.619539
	H -6.382463 6.712142 -8.246593
	C -6.743443 4.542166 -10.847709
	H -7.895856 4.923535 -12.634595
	H -5.693336 4.437968 -8.960288
	H -6.453777 3.534339 -11.155548
	C -9.317528 9.324999 -10.565788
	C -9.131997 10.141816 -11.688641
	C -10.605927 8.873615 -10.242241
	C -10.222414 10.501156 -12.480515
	H -8.134164 10.503203 -11.947278
	C -11.688020 9.233297 -11.042424
	H -10.750377 8.238547 -9.360691
	C -11.500560 10.047360 -12.159748
	H -10.068881 11.140952 -13.353123
	H -12.688113 8.876637 -10.784020
	H -12.353889 10.331658 -12.780795
	C -6.663368 9.898126 -4.365626
	C -8.094210 10.442362 -4.452622
	C -8.841206 9.319699 -5.135223
	C -8.063284 8.180124 -5.001977
	H -6.045804 10.259990 -5.209889
	H -6.157385 10.163359 -3.426408
	H -8.411545 7.158848 -5.154119
	H -9.930201 9.269241 -5.196901
	H -7.339631 10.004344 -7.183184
	H -8.517569 10.591269 -3.442850
	H -8.141113 11.406835 -4.975581
	N -6.826914 8.448083 -4.486106
	C -5.750040 7.560190 -4.461405
	C -5.903937 6.210794 -4.829336
	C -4.479938 8.003274 -4.057642
	C -4.821684 5.340070 -4.773063
	H -6.869327 5.833736 -5.168698
	C -3.405039 7.118680 -4.008195
	H -4.323695 9.045408 -3.778540
	C -3.563803 5.781492 -4.361221
	H -4.968554 4.296111 -5.061410
	H -2.427748 7.489417 -3.689054
	H -2.718509 5.091468 -4.321354
	Cl -9.966853 7.046434 -7.316232
	I
	71
	EeS: -2660.79933965
	Pd -9.073666 11.349771 -8.454829
	P -7.958571 10.185499 -10.114759
	C -7.306535 11.160043 -11.530716
	C -7.430358 10.725881 -12.855437
	C -6.643524 12.367013 -11.268978
	C -6.899468 11.486115 -13.898516
	H -7.949144 9.790725 -13.077454
	C -6.102065 13.115991 -12.310023
	H -6.560752 12.724631 -10.238853
	C -6.231927 12.678505 -13.629000
	H -7.011101 11.140177 -14.929105
	H -5.584308 14.052986 -12.090526
	H -5.816658 13.272144 -14.447225
	C -6.483132 9.284192 -9.498215
	C -5.256321 9.302126 -10.172984
	C -6.609327 8.549947 -8.309035
	C -4.167813 8.592075 -9.665717
	H -5.145768 9.873536 -11.097372
	C -5.518986 7.838730 -7.813698
	H -7.568329 8.542941 -7.778167
	C -4.297278 7.859120 -8.487641
	H -3.213340 8.613834 -10.197636
	H -5.626296 7.267276 -6.888350
	H -3.442926 7.304009 -8.091850
	C -8.988725 8.896843 -10.905245
	C -8.457258 7.676399 -11.336903
	C -10.350314 9.162192 -11.095380
	C -9.277620 6.739105 -11.963715
	H -7.399774 7.452921 -11.175206
	C -11.164545 8.227083 -11.728990
	H -10.773635 10.100660 -10.727314
	C -10.629484 7.014528 -12.163754
	H -8.857207 5.785514 -12.292569
	H -12.226790 8.440677 -11.869549
	H -11.271588 6.276583 -12.651184
	P -10.068332 12.775160 -6.926788
	C -9.553031 14.539226 -6.971314
	C -9.275962 15.266267 -5.808110
	C -9.455470 15.179884 -8.214324
	C -8.908538 16.610369 -5.888234
	H -9.341359 14.780655 -4.831970
	C -9.103228 16.524445 -8.290444
	H -9.649434 14.613966 -9.129770
	C -8.825258 17.242735 -7.126409
	H -8.686002 17.164159 -4.972786
	H -9.035178 17.011918 -9.266124
	H -8.537797 18.295375 -7.186912
	C -11.895091 12.858120 -7.086098
	C -12.597906 11.654121 -7.245341
	C -12.597556 14.068839 -7.045658
	C -13.986508 11.670338 -7.353299
	H -12.045743 10.707991 -7.283663
	C -13.987834 14.075803 -7.161059
	H -12.060295 15.012393 -6.925978
	C -14.683942 12.878271 -7.313616
	H -14.526580 10.728034 -7.474633
	H -14.527689 15.025583 -7.130969
	H -15.773163 12.886243 -7.404466
	C -9.779034 12.275698 -5.190764
	C -8.538874 11.715523 -4.860880
	C -10.743378 12.452063 -4.192157
	C -8.259919 11.356747 -3.544678
	H -7.797574 11.545388 -5.646375
	C -10.463194 12.084033 -2.876700
	H -11.721019 12.870501 -4.444062
	C -9.221526 11.540277 -2.551098
	H -7.291105 10.916538 -3.296959
	H -11.223312 12.218686 -2.103191
	H -9.005793 11.248255 -1.520256
	H -8.530274 12.619298 -9.126028
	Cl -9.927638 9.350995 -7.398118
	IN1
	22
	EeS: -442.232817752
	C 1.294557 -0.939865 -0.023691
	C 1.772782 0.519924 -0.182668
	C 0.497561 1.313176 -0.090194
	C -0.544899 0.473957 -0.013194
	H 1.639161 -1.588698 -0.845595
	H 1.654433 -1.390288 0.918988
	H 2.502213 0.795133 0.596757
	H 2.281269 0.678728 -1.150005
	N -0.163955 -0.860442 -0.014553
	C -0.983578 -1.966671 0.070535
	C -2.390277 -1.856058 0.052332
	C -0.427345 -3.258128 0.174335
	C -3.191568 -2.987508 0.138667
	H -2.866111 -0.878960 -0.037190
	C -1.246166 -4.380919 0.257270
	H 0.655008 -3.388602 0.193534
	C -2.633748 -4.262683 0.242084
	H -4.278000 -2.866626 0.121041
	H -0.782117 -5.367588 0.337343
	H -3.270968 -5.146728 0.308065
	H 0.431955 2.399592 -0.109795
	H -1.599067 0.737660 0.050537
	K2CO3
	6
	EeS: -1463.73740120
	C -1.313994 0.059073 0.000577
	O -0.633902 -1.014516 0.000512
	O -2.584621 0.082629 -0.000847
	O -0.656959 1.227293 -0.000184
	K -2.778424 2.479282 0.000303
	K 1.514324 0.063617 -0.000361
	KCl
	2
	EeS: -1060.19031344
	K 1.686499 -0.086334 0.000000
	Cl -0.711201 -1.226206 0.000000
	KHCO3
	6
	EeS: -864.388440959
	C -1.199427 0.042315 -0.000039
	O -0.650714 -1.077145 -0.000056
	O -2.557432 0.053953 0.000053
	O -0.624667 1.164277 -0.000098
	K 1.585048 0.006895 0.000088
	H -2.793151 0.990274 0.000052
	[C-J]‡
	36
	EeS: -1222.37165600
	C -4.358879 7.738500 -4.545186
	C -3.217579 8.102682 -5.503573
	C -3.585289 9.503754 -5.918543
	C -4.920614 9.686370 -5.649256
	H -4.704076 6.699592 -4.649277
	H -4.061249 7.908558 -3.496133
	H -5.533525 10.547535 -5.907398
	H -3.030618 10.090486 -6.651148
	H -2.235763 8.044042 -5.009289
	H -3.195361 7.436409 -6.384383
	N -5.432710 8.674291 -4.892468
	C -6.716268 8.590883 -4.367313
	C -7.755519 9.412682 -4.842441
	C -7.005587 7.660238 -3.354081
	C -9.034180 9.306639 -4.309929
	H -7.571220 10.128331 -5.644653
	C -8.292745 7.563138 -2.834206
	H -6.218109 7.021522 -2.953738
	C -9.317044 8.382793 -3.302953
	H -9.825258 9.954245 -4.696132
	H -8.491339 6.836613 -2.042432
	H -10.324840 8.303532 -2.890376
	S -2.563143 10.544916 -3.876607
	O -3.734933 10.670551 -2.975885
	O -1.430564 9.660805 -3.490298
	C -1.881533 12.194215 -4.077812
	C -2.718316 13.296255 -3.908764
	C -0.550922 12.335738 -4.469795
	C -2.203088 14.571312 -4.134077
	H -3.748072 13.140376 -3.579650
	C -0.048900 13.616142 -4.691667
	H 0.076013 11.447042 -4.571094
	C -0.873636 14.730612 -4.527942
	H -2.841343 15.447237 -3.993792
	H 0.995165 13.746138 -4.987087
	H -0.474649 15.732710 -4.703265
	J
	36
	EeS: -1222.38825766
	C -4.336724 8.570724 -4.713641
	C -3.534228 9.619620 -5.483218
	C -4.293682 10.920289 -5.228289
	C -5.671284 10.465633 -4.990738
	H -4.341038 7.592628 -5.217986
	H -3.947062 8.442894 -3.690250
	H -6.510626 11.114114 -4.753474
	H -4.185010 11.688476 -6.010568
	H -2.479839 9.654740 -5.175084
	H -3.558689 9.409655 -6.563482
	N -5.681955 9.131240 -4.663919
	C -6.787388 8.394339 -4.275121
	C -8.089681 8.920199 -4.397610
	C -6.635368 7.095598 -3.750910
	C -9.189964 8.169508 -4.002966
	H -8.241549 9.913306 -4.821242
	C -7.748978 6.357373 -3.364537
	H -5.641105 6.665829 -3.625189
	C -9.034818 6.883274 -3.483899
	H -10.189670 8.598226 -4.110380
	H -7.603848 5.354285 -2.955385
	H -9.904897 6.299535 -3.176722
	S -3.688311 11.779912 -3.692971
	O -4.613218 12.892358 -3.467830
	O -3.471882 10.754710 -2.665613
	C -2.098896 12.472609 -4.114888
	C -2.051325 13.689242 -4.796919
	C -0.937042 11.788338 -3.758574
	C -0.810826 14.215188 -5.149377
	H -2.979701 14.220151 -5.019455
	C 0.298006 12.327938 -4.112608
	H -1.017551 10.859750 -3.189064
	C 0.359934 13.534186 -4.811272
	H -0.756088 15.168787 -5.679831
	H 1.217846 11.808442 -3.833695
	H 1.330767 13.953788 -5.085939
	K
	106
	EeS: -3882.64603432
	Pd -6.894546 9.898461 -6.941793
	P -7.241367 9.365427 -9.383001
	C -7.801064 10.636522 -10.603697
	C -9.158174 10.987098 -10.677336
	C -6.890607 11.323379 -11.419935
	C -9.587594 11.996141 -11.535836
	H -9.894195 10.456250 -10.071208
	C -7.322951 12.337864 -12.273833
	H -5.831443 11.058811 -11.399750
	C -8.671786 12.680637 -12.333900
	H -10.650395 12.247166 -11.577384
	H -6.595927 12.856019 -12.904525
	H -9.010151 13.473662 -13.005284
	C -5.598110 8.919650 -10.080100
	C -5.440717 7.935377 -11.059717
	C -4.471210 9.623847 -9.637866
	C -4.179233 7.665475 -11.590448
	H -6.305344 7.364136 -11.404698
	C -3.214490 9.364891 -10.178203
	H -4.580364 10.372183 -8.847894
	C -3.065481 8.381033 -11.155932
	H -4.068355 6.885838 -12.348211
	H -2.344553 9.921977 -9.821411
	H -2.078148 8.166309 -11.572255
	C -8.315088 7.922326 -9.776663
	C -8.967227 7.784615 -11.010569
	C -8.477212 6.923490 -8.805643
	C -9.774036 6.675989 -11.263337
	H -8.850037 8.549378 -11.781492
	C -9.283914 5.816500 -9.064516
	H -7.941404 7.007423 -7.855663
	C -9.937577 5.691282 -10.289895
	H -10.276346 6.582733 -12.229591
	H -9.396952 5.044705 -8.299045
	H -10.571188 4.823139 -10.489066
	P -8.449260 11.586163 -6.640773
	C -8.030781 13.226374 -7.347506
	C -8.664087 14.406469 -6.931855
	C -7.049233 13.296484 -8.342231
	C -8.327350 15.627172 -7.512744
	H -9.413213 14.374461 -6.137135
	C -6.718184 14.517373 -8.926967
	H -6.544588 12.381111 -8.659420
	C -7.356515 15.684753 -8.512423
	H -8.823232 16.541028 -7.176504
	H -5.956810 14.553214 -9.709790
	H -7.093243 16.644288 -8.964463
	C -10.034395 11.095850 -7.431364
	C -10.354330 9.732460 -7.465027
	C -10.943462 12.025397 -7.950007
	C -11.562199 9.302803 -8.014215
	H -9.643888 9.001881 -7.066819
	C -12.150327 11.594269 -8.497867
	H -10.703404 13.090662 -7.942875
	C -12.460885 10.233930 -8.533516
	H -11.790261 8.234873 -8.046139
	H -12.851666 12.327065 -8.904893
	H -13.405064 9.899204 -8.970319
	C -9.020476 12.000453 -4.941304
	C -8.211280 12.788195 -4.107375
	C -10.221597 11.484389 -4.431889
	C -8.599306 13.046364 -2.792955
	H -7.268327 13.206358 -4.470376
	C -10.603481 11.750614 -3.118606
	H -10.869408 10.872234 -5.062183
	C -9.792852 12.529739 -2.294292
	H -7.950304 13.653458 -2.157449
	H -11.544280 11.344333 -2.739035
	H -10.091535 12.731603 -1.262767
	C -4.181465 8.914793 -4.312797
	C -3.621486 9.812470 -5.409562
	C -4.629221 10.950003 -5.520359
	C -5.955330 10.337311 -5.072502
	H -4.048390 7.851309 -4.566169
	H -3.703659 9.115439 -3.337107
	H -6.624079 11.032759 -4.548462
	H -4.673582 11.420844 -6.514246
	H -2.597410 10.155453 -5.204231
	H -3.620732 9.267217 -6.363779
	N -5.588825 9.256973 -4.245832
	C -6.470448 8.548924 -3.461367
	C -7.850017 8.836167 -3.474120
	C -6.017176 7.516602 -2.613624
	C -8.729588 8.124335 -2.666438
	H -8.234343 9.620316 -4.124322
	C -6.911426 6.813225 -1.814545
	H -4.957925 7.262673 -2.576375
	C -8.274923 7.106589 -1.828445
	H -9.793335 8.375682 -2.697738
	H -6.529945 6.019207 -1.166896
	H -8.971012 6.550001 -1.197231
	S -4.206862 12.351915 -4.430480
	O -5.176485 13.420790 -4.710590
	O -4.015627 11.860385 -3.064648
	C -2.625694 12.937058 -5.026718
	C -2.584372 13.749623 -6.159934
	C -1.469988 12.598607 -4.325600
	C -1.349428 14.206284 -6.614391
	H -3.513873 14.034525 -6.658664
	C -0.240978 13.067051 -4.787059
	H -1.552515 11.989966 -3.422344
	C -0.181447 13.862723 -5.931206
	H -1.298493 14.845015 -7.499336
	H 0.674201 12.814049 -4.246658
	H 0.784270 14.227695 -6.289405
	Cl -5.722515 7.813982 -6.999079
	M
	72
	EeS: -2846.62523119
	Pd -6.126113 9.403558 -7.844448
	P -7.753346 10.737403 -8.660313
	C -7.422057 12.537044 -8.780486
	C -7.358253 13.299466 -7.604167
	C -7.179691 13.161466 -10.010984
	C -7.077491 14.663263 -7.664475
	H -7.521474 12.848675 -6.622042
	C -6.887145 14.524135 -10.063837
	H -7.221505 12.581828 -10.935672
	C -6.840620 15.279651 -8.893691
	H -7.050317 15.240058 -6.736440
	H -6.700566 14.997514 -11.030920
	H -6.621276 16.349325 -8.939681
	C -8.034028 10.221009 -10.400748
	C -9.254150 10.450701 -11.050806
	C -6.994488 9.586267 -11.093465
	C -9.426158 10.057795 -12.375961
	H -10.076574 10.932798 -10.516338
	C -7.170887 9.195563 -12.420526
	H -6.043355 9.383619 -10.588826
	C -8.385115 9.431132 -13.062478
	H -10.381769 10.237706 -12.874584
	H -6.355221 8.695910 -12.948230
	H -8.525097 9.118762 -14.100356
	C -9.428246 10.619645 -7.918555
	C -10.279287 11.716239 -7.737205
	C -9.875834 9.338733 -7.562640
	C -11.555935 11.532912 -7.204491
	H -9.946978 12.720078 -8.010766
	C -11.155084 9.158724 -7.043091
	H -9.211629 8.478689 -7.691571
	C -11.996414 10.256915 -6.859261
	H -12.209706 12.396543 -7.060448
	H -11.492990 8.154849 -6.774394
	H -12.996863 10.117030 -6.442565
	C -4.301379 8.929325 -4.959916
	C -3.744529 10.192507 -5.618973
	C -4.959837 11.092355 -5.811904
	C -6.119213 10.119072 -5.904715
	H -3.915369 8.029109 -5.468081
	H -4.080046 8.881617 -3.882521
	H -7.112633 10.521594 -5.678005
	H -4.897132 11.790754 -6.658189
	H -2.949054 10.665106 -5.025502
	H -3.335670 9.940357 -6.608068
	N -5.743536 9.025969 -5.139997
	C -6.612032 8.066881 -4.624636
	C -8.007279 8.216480 -4.714621
	C -6.100223 6.923007 -3.988803
	C -8.853993 7.256359 -4.173994
	H -8.442078 9.085635 -5.207335
	C -6.960968 5.969481 -3.453182
	H -5.024186 6.768515 -3.918267
	C -8.342425 6.125240 -3.537890
	H -9.934607 7.401066 -4.252618
	H -6.537536 5.088075 -2.965355
	H -9.013168 5.373490 -3.116663
	S -5.242539 12.154964 -4.344327
	O -6.479407 12.907187 -4.587557
	O -5.105500 11.332642 -3.140897
	C -3.881804 13.311063 -4.369726
	C -3.867627 14.339535 -5.312475
	C -2.872856 13.173361 -3.418731
	C -2.801361 15.234955 -5.311537
	H -4.684597 14.440557 -6.030692
	C -1.815873 14.082064 -3.423334
	H -2.938841 12.367450 -2.684584
	C -1.778789 15.105564 -4.369750
	H -2.771943 16.043799 -6.045182
	H -1.018726 13.990908 -2.681948
	H -0.946721 15.813816 -4.371788
	Cl -4.374075 7.855694 -8.124570
	[M-N]‡
	72
	EeS: -2846.58996394
	Pd -6.727540 10.231313 -6.564178
	P -7.477939 10.113438 -8.774964
	C -7.667491 11.765382 -9.548827
	C -8.247636 12.782461 -8.775196
	C -7.256145 12.040446 -10.858487
	C -8.411634 14.056745 -9.314062
	H -8.569570 12.564221 -7.750377
	C -7.422870 13.319937 -11.390127
	H -6.799963 11.255419 -11.466458
	C -7.998437 14.329156 -10.619292
	H -8.863716 14.843636 -8.705355
	H -7.101714 13.526546 -12.414316
	H -8.126831 15.331080 -11.036785
	C -6.408957 9.190544 -9.953269
	C -6.914943 8.226442 -10.832711
	C -5.032036 9.457669 -9.957514
	C -6.059429 7.544322 -11.699631
	H -7.983610 8.001128 -10.838972
	C -4.183504 8.786725 -10.833305
	H -4.619191 10.201831 -9.270483
	C -4.695096 7.823907 -11.705094
	H -6.467485 6.788504 -12.375258
	H -3.114300 9.012796 -10.827838
	H -4.027617 7.288919 -12.385174
	C -9.119833 9.330846 -8.963983
	C -10.001128 9.696455 -9.988592
	C -9.487922 8.322414 -8.065665
	C -11.227825 9.047716 -10.121136
	H -9.732679 10.497852 -10.681586
	C -10.711047 7.671125 -8.205826
	H -8.821876 8.066504 -7.238103
	C -11.581785 8.032341 -9.233307
	H -11.913172 9.342544 -10.919597
	H -10.992505 6.890201 -7.495582
	H -12.546284 7.528628 -9.335406
	C -5.005594 7.957799 -4.541725
	C -4.014845 8.907593 -5.220213
	C -4.844806 10.164938 -5.435367
	C -5.931066 10.091314 -4.507950
	H -5.508411 7.296568 -5.271107
	H -4.511114 7.322493 -3.794269
	H -6.393230 10.955483 -4.027486
	H -5.224199 9.955962 -6.935421
	H -3.193334 9.176951 -4.537941
	H -3.583475 8.482696 -6.136280
	N -5.978713 8.850577 -3.919620
	C -6.949907 8.416811 -3.010688
	C -8.101800 9.183810 -2.770799
	C -6.779630 7.208835 -2.314239
	C -9.032350 8.762251 -1.827210
	H -8.302495 10.076756 -3.367100
	C -7.725157 6.798903 -1.377960
	H -5.903954 6.583369 -2.490344
	C -8.853427 7.573754 -1.119541
	H -9.924826 9.370663 -1.661491
	H -7.570514 5.857903 -0.844035
	H -9.593301 7.247773 -0.385313
	S -3.974062 11.751548 -5.426074
	O -4.934082 12.774323 -5.016714
	O -2.740820 11.526071 -4.669870
	C -3.513402 12.086162 -7.115375
	C -4.367706 12.848212 -7.911701
	C -2.282302 11.628175 -7.583185
	C -3.984871 13.136376 -9.220183
	H -5.313782 13.210094 -7.503528
	C -1.912682 11.921839 -8.894789
	H -1.621614 11.073451 -6.913663
	C -2.762879 12.671784 -9.709364
	H -4.648660 13.724800 -9.857388
	H -0.948981 11.576965 -9.277023
	H -2.466158 12.903051 -10.735327
	Cl -8.863726 10.918432 -5.733832
	N
	72
	EeS: -2846.60405865
	Pd -6.560321 10.440304 -6.410874
	P -7.318146 10.200365 -8.561547
	C -7.367665 11.760922 -9.528492
	C -7.958234 12.891352 -8.943439
	C -6.837013 11.850760 -10.821381
	C -8.014313 14.090631 -9.649832
	H -8.364624 12.823838 -7.928244
	C -6.893310 13.057219 -11.520073
	H -6.374366 10.978904 -11.288620
	C -7.480737 14.178367 -10.936739
	H -8.476457 14.965382 -9.185620
	H -6.475698 13.116967 -12.528248
	H -7.523958 15.122497 -11.485736
	C -6.342933 9.067047 -9.630145
	C -6.947104 8.084196 -10.420902
	C -4.947806 9.208099 -9.662006
	C -6.167792 7.253302 -11.228119
	H -8.031973 7.959168 -10.404022
	C -4.175727 8.388472 -10.479846
	H -4.463063 9.964223 -9.037171
	C -4.784140 7.405154 -11.262427
	H -6.650868 6.482146 -11.833151
	H -3.090122 8.511972 -10.498765
	H -4.176049 6.754150 -11.895386
	C -9.022502 9.545116 -8.640519
	C -9.899771 9.891404 -9.674817
	C -9.444817 8.655612 -7.645366
	C -11.180498 9.342096 -9.717193
	H -9.585374 10.599775 -10.445379
	C -10.722491 8.104291 -7.694814
	H -8.772991 8.412379 -6.818199
	C -11.591529 8.446747 -8.730561
	H -11.862781 9.621226 -10.523814
	H -11.045148 7.416609 -6.909539
	H -12.597952 8.021998 -8.763225
	C -5.477429 8.164263 -3.992265
	C -4.406279 9.188260 -4.373622
	C -5.237587 10.434070 -4.640052
	C -6.440179 10.255188 -3.941808
	H -5.820600 7.587850 -4.870302
	H -5.139827 7.458576 -3.221876
	H -7.149974 11.043913 -3.684557
	H -5.389205 9.593478 -6.913352
	H -3.733944 9.398734 -3.526012
	H -3.796883 8.856028 -5.223234
	N -6.594498 8.989585 -3.511998
	C -7.794862 8.444150 -3.015791
	C -9.020854 9.078994 -3.261994
	C -7.765662 7.257729 -2.270423
	C -10.192184 8.538701 -2.737773
	H -9.063584 9.973748 -3.891467
	C -8.947423 6.724869 -1.763191
	H -6.818496 6.754683 -2.069863
	C -10.165874 7.363667 -1.987586
	H -11.140969 9.042997 -2.936608
	H -8.910127 5.802015 -1.179302
	H -11.090493 6.943827 -1.585248
	S -4.432845 12.024064 -4.507881
	O -5.436724 13.011364 -4.117020
	O -3.232275 11.810243 -3.693619
	C -3.877456 12.425819 -6.156468
	C -4.725365 13.140397 -7.002125
	C -2.600401 12.035526 -6.552410
	C -4.289133 13.440776 -8.290914
	H -5.710246 13.451513 -6.644976
	C -2.175747 12.342017 -7.844687
	H -1.953091 11.514535 -5.844028
	C -3.020438 13.037126 -8.711384
	H -4.946760 13.989115 -8.969598
	H -1.175973 12.046383 -8.172004
	H -2.683328 13.276210 -9.723115
	Cl -8.551138 11.686577 -5.756699
	OX-TS
	84
	EeS: -3440.32515368
	Pd -0.149643 0.199744 0.127395
	P 1.610132 -1.336164 -0.146134
	C 2.038229 -1.683807 -1.901871
	C 2.426203 -2.940556 -2.381564
	C 1.935699 -0.613616 -2.803491
	C 2.717421 -3.118994 -3.734531
	H 2.494826 -3.789143 -1.696987
	C 2.241894 -0.790402 -4.150803
	H 1.593611 0.360698 -2.439298
	C 2.631990 -2.045287 -4.619795
	H 3.014830 -4.106191 -4.097605
	H 2.159699 0.053024 -4.840770
	H 2.860781 -2.188159 -5.678914
	C 3.212980 -0.793319 0.566462
	C 4.351093 -0.514047 -0.200114
	C 3.257574 -0.565218 1.952399
	C 5.510931 -0.032849 0.407220
	H 4.335399 -0.680288 -1.279695
	C 4.420771 -0.093340 2.556250
	H 2.375130 -0.774419 2.564126
	C 5.551015 0.176463 1.784856
	H 6.393166 0.174276 -0.204007
	H 4.440954 0.070778 3.636562
	H 6.462052 0.551835 2.257407
	C 1.403468 -2.999638 0.609916
	C 2.491352 -3.815302 0.955219
	C 0.104045 -3.458553 0.857502
	C 2.278229 -5.070829 1.521021
	H 3.512001 -3.460215 0.789764
	C -0.107270 -4.716622 1.420278
	H -0.745587 -2.811953 0.623255
	C 0.978775 -5.524877 1.751269
	H 3.133178 -5.697094 1.788672
	H -1.128287 -5.055410 1.612161
	H 0.814619 -6.508037 2.199801
	P -2.358179 -0.213142 -0.425578
	C -2.669916 -1.269178 -1.907905
	C -3.933562 -1.355918 -2.511032
	C -1.614724 -2.015357 -2.442528
	C -4.132966 -2.181500 -3.615654
	H -4.766377 -0.768049 -2.116958
	C -1.814196 -2.843058 -3.547138
	H -0.623992 -1.928363 -1.992277
	C -3.074453 -2.928146 -4.135352
	H -5.122222 -2.238329 -4.077173
	H -0.973759 -3.412192 -3.952195
	H -3.232782 -3.570607 -5.005429
	C -3.092731 -1.198790 0.948773
	C -2.958412 -0.689509 2.250813
	C -3.717957 -2.437791 0.766418
	C -3.455034 -1.399706 3.340525
	H -2.460070 0.272890 2.400185
	C -4.200794 -3.153840 1.863964
	H -3.827932 -2.851430 -0.238600
	C -4.073861 -2.636862 3.151276
	H -3.348756 -0.988083 4.347441
	H -4.684215 -4.121661 1.706475
	H -4.453921 -3.197956 4.008772
	C -3.616064 1.108338 -0.701283
	C -3.356635 2.040081 -1.716032
	C -4.795661 1.225748 0.041351
	C -4.263882 3.059250 -1.989234
	H -2.426913 1.973607 -2.286923
	C -5.699420 2.254748 -0.227707
	H -5.013848 0.511048 0.837917
	C -5.438316 3.171629 -1.243389
	H -4.047190 3.777783 -2.783789
	H -6.615842 2.336070 0.362645
	H -6.147230 3.976780 -1.452634
	S -0.616867 2.933121 0.883183
	Cl 1.248552 1.865845 1.542667
	O -1.769805 2.534527 1.689189
	O -0.618448 3.142263 -0.563387
	C -0.060690 4.483962 1.588366
	C -0.411459 4.791909 2.900387
	C 0.696397 5.348645 0.801760
	C 0.016111 6.003767 3.437690
	H -1.018289 4.093510 3.479090
	C 1.116362 6.556338 1.353971
	H 0.939875 5.077014 -0.226821
	C 0.779554 6.881984 2.668156
	H -0.253110 6.264519 4.463830
	H 1.707941 7.249062 0.751008
	H 1.112117 7.831044 3.095425
	CS
	84
	EeS: -3440.39630630
	Pd -0.110146 0.971956 -0.233881
	P 1.269444 -0.999407 -0.321623
	C 2.174266 -1.259031 -1.898089
	C 2.827993 -2.472450 -2.163582
	C 2.214897 -0.238503 -2.856749
	C 3.511725 -2.656952 -3.363325
	H 2.796716 -3.284119 -1.432887
	C 2.894787 -0.431102 -4.058672
	H 1.737767 0.720515 -2.642189
	C 3.543828 -1.637434 -4.314564
	H 4.019305 -3.605320 -3.556088
	H 2.919982 0.374567 -4.796305
	H 4.077446 -1.784562 -5.256947
	C 2.531649 -0.769696 0.988104
	C 3.874113 -1.114265 0.812743
	C 2.110874 -0.242060 2.216080
	C 4.781820 -0.943605 1.857590
	H 4.222714 -1.500050 -0.147268
	C 3.017723 -0.084871 3.260602
	H 1.068957 0.063809 2.349323
	C 4.356140 -0.435048 3.082899
	H 5.832109 -1.205077 1.707327
	H 2.679105 0.330104 4.212918
	H 5.070873 -0.299739 3.898346
	C 0.645914 -2.699782 0.044838
	C 0.797494 -3.270919 1.314974
	C 0.014223 -3.451048 -0.958571
	C 0.333573 -4.560313 1.573291
	H 1.293666 -2.713648 2.111292
	C -0.448594 -4.738380 -0.697300
	H -0.103587 -3.039327 -1.962010
	C -0.289868 -5.298809 0.570384
	H 0.468306 -4.988856 2.569343
	H -0.930094 -5.307935 -1.496016
	H -0.645453 -6.312364 0.772368
	P -2.190403 -0.054433 -0.222934
	C -2.413107 -1.148253 -1.676887
	C -3.520630 -2.001357 -1.788713
	C -1.541163 -1.017721 -2.763015
	C -3.713830 -2.750963 -2.945796
	H -4.248398 -2.065124 -0.976128
	C -1.746365 -1.755910 -3.929188
	H -0.695350 -0.328057 -2.694935
	C -2.825205 -2.632788 -4.016546
	H -4.574935 -3.419650 -3.019965
	H -1.056853 -1.641368 -4.768995
	H -2.986528 -3.214679 -4.927426
	C -2.368910 -1.017836 1.319907
	C -2.251926 -0.282695 2.512864
	C -2.581445 -2.398106 1.376907
	C -2.371167 -0.928329 3.740872
	H -2.085060 0.800087 2.463703
	C -2.698030 -3.035314 2.612841
	H -2.636693 -2.990902 0.462523
	C -2.598102 -2.304638 3.794093
	H -2.288257 -0.348456 4.663468
	H -2.860363 -4.115186 2.645729
	H -2.692268 -2.807974 4.759643
	C -3.744744 0.913072 -0.349136
	C -3.961626 1.639222 -1.526852
	C -4.726080 0.904171 0.646450
	C -5.146800 2.345061 -1.703793
	H -3.196097 1.670276 -2.304382
	C -5.912568 1.611781 0.462625
	H -4.569716 0.348701 1.572353
	C -6.124710 2.333279 -0.710032
	H -5.299741 2.918508 -2.620749
[truncated: 1,205 more rows]
